# Supplementary material for: Experimental In Vitro Microfluidic Calorimetric Chip Data towards the Early Detection of Infection on Implant Surfaces
Source: Sensors (Basel). 2024 Feb 5;24(3):1019. doi: 10.3390/s24031019 (PMC10857106; doi:10.3390/s24031019)
Supplement: Supplementary file 1 [file sensors-24-01019-s001.zip]

Archive with 1 entries (1 files):
- sensors-2809354-supplementary.pdf
